# Supplementary material for: Altered Food-Cue Processing in Chronically Ill and Recovered Women with Anorexia Nervosa
Source: Front Behav Neurosci. 2015 Feb 27;9:46. doi: 10.3389/fnbeh.2015.00046 (PMC4342866; doi:10.3389/fnbeh.2015.00046)
Supplement: Supplementary file 1 [file datasheet_1.zip]

Archive with 3 entries (3 files):
- Appendix_1.docx
- Appendix_2.docx
- Appendix_3.docx
